# Supplementary material for: Overview of the Americas’ First Peopling from a Patrilineal Perspective: New Evidence from the Southern Continent
Source: Genes (Basel). 2022 Jan 25;13(2):220. doi: 10.3390/genes13020220 (PMC8871784; doi:10.3390/genes13020220)
Supplement: Supplementary file 1 [file genes-13-00220-s001.zip]

Archive with 4 entries (4 files):
- Supplementary_TableS2.xlsx
- Supplementary_Figures_S1-S4.pdf
- Supplementary_FigureS2.pdf
- Supplementary_TableS1.xlsx
