# Supplementary material for: Overview of the Americas’ First Peopling from a Patrilineal Perspective: New Evidence from the Southern Continent
Source: Genes (Basel). 2022 Jan 25;13(2):220. doi: 10.3390/genes13020220 (PMC8871784; doi:10.3390/genes13020220)
Supplement: Supplementary file 1 [file genes-13-00220-s001.zip › Supplementary_TableS2.xlsx]

## Sheet: Age_Estimates
Table S2. Age estimates of haplogroup C and Q branches, compared to those previously provided by Grugni et al., (2019) and Pinotti et al., (2019).
		This Study		Grugni et al., 2019		Pinotti et al., 2019 (1)
Macrohaplogroup	Sub-haplogroup	Age Estimates (kya)	StDev (±)	Age Estimates (kya)	StDev (±)	Age Estimates (kya)	StDev (±)
C-M217	C-M217	-	-	-	-	39.36	4.88
	C-L1373	-	-	-	-	21.63	2.68
	C-F1699	-	-	-	-	17.02	2.11
	C-MPB373	-	-	-	-	-	-
	C-MPB375	-	-	-	-	-	-
Q-M242	Q-M242	29.2954	0.0431	-	-	35.71	4.425
Q-L275	Q-L275	15.5397	0.0249	13.9783	2.2098	-	-
	Q-M378	11.2278	0.0248	6.6072	1.3007	-	-
	Q-L214	8.9868	0.0199	-	-	-	-
	Q-L245	5.3747	0.0117	2.5364	0.849	-	-
	Q-L68.2	8.0254	0.0167	6.1116	1.2371	-	-
	Q-Y29468	7.5629	0.0154	-	-	-	-
Q-L472	Q-L472	26.0651	0.0376	23.2245	2.9266	31.64	3.92
Q-F1096	Pre-Q-F1096	24.52	0.3122	-	-	-	-
	Q-F1096	22.9074	0.0334	19.3391	2.5554	-	-
	Q-M25	12.1653	0.0186	12.4079	2.1692	-	-
	Q-L713	0.6115	0.0029045	2.1935	0.7511	-	-
	Q-F746	19.7043	0.0289	14.9416	2.16	20.77	2.575
	Q-M120	9.9086	0.0206	14.1929	2.1463	-	-
	Q-F1626	8.1898	0.018	1.8671	0.7328	-	-
	Q-Y522	7.3331	0.0173	-	-	-	-
	Q-F4528	7.0673	0.017	-	-	-	-
	Q-YP6137	6.4785	0.0155	-	-	-	-
	Q-FT331186	3.0047	0.00594	-	-	-	-
	Q-Z36029	6.8485	0.0085823	8.373	1.3364	-	-
	Q-PV706	1.834	0.00356	-	-	-	-
	Q-B280	0.5795	0.002521	-	-	-	-
	Q-B281	0.1665	0.00075485	-	-	-	-
Q-L56	Q-L56	19.6864	0.0266	17.5385	2.1012	25.8	3.2
Q-Y2659	Q-Y2659	19.005	0.0261	16.7529	2.067	-	-
	Q-BZ1024	4.416	0.0066757	-	-	-	-
	Q-Z5902	15.7742	0.0221	13.378	1.9441	-	-
	Q-Y6794	7.7427	0.0123	6.4598	1.2904	-	-
	Q-L717	3.8966	0.0094493	3.3107	0.8618	-	-
	Q-FT297620	3.8874	0.009423	-	-	-	-
Q-L54	Q-L54	17.1487	0.0207	15.6307	1.8056	18.91	2.34
Q-L330	Q-L330	9.0634	0.0128	8.3172	1.4624	6.31	0.785
	Q-YP1102	4.6653	0.0103	3.8727	0.8659	-
	Q-B31	0.7967	0.0021017	-	-	-
	Q-YP11236	4.5743	0.0099137	-	-	-
	Q-YP1691	2.9289	0.0057303	2.5666	0.7048	-
	Q-B33	1.0454	0.0021629	-	-	-
Q-M1107	Q-M1107	17.106	0.0205	15.2161	1.7276	18.9	2.325
Q-Z780	Q-Z780	15.0893	0.0122	14.3175	1.5625	17.08	2.115
	Q-Z781	14.1712	0.0123	12.5496	1.4864	16.02	1.985
	Q-YP937	13.7645	0.0125	-	-	14.73	1.83
	Q-MPB013	13.7637	0.0125	-	-	-	-
	Q-YP921	11.4905	0.008725	-	-	-	-
	Q-BZ1700	5.0843	0.008488	-	-	-	-
	Q-Y166140	4.3032	0.008447	-	-	-	-
	Q-Y166140d	3.9344	0.004802	-	-	-	-
	Q-Y2816	13.5707	0.0124	-	-	14.12	1.75
	Q-Z782	10.8769	0.0104	3.1157	1.058	9.63	1.195
	Q-FT324053	1.7547	0.002944	-	-	-	-
Q-M3	Q-M3	15.2449	0.0223	12.8865	1.6188	15.003	1.86
Q-Y4276	Q-Y4276	13.9572	0.0206	9.3461	1.2298	12.256	1.515
	Q-A15250	11.2707	0.0151	-	-	-
	Q-A15256	9.7163	0.014	-	-	-
Q-M848	Q-M848	14.7804	0.0225	12.5353	1.58	14.9	1.85
	Q-BY104773	14.3424	0.0231	-	-	-	-
	Q-M925	13.5178	0.0312	9.8222	1.443	12.3	1.525
	Q-CTS748	13.2895	0.0361	8.5434	1.3522	12.14	1.505
	Q-CTS4255	13.1681	0.0339	-	-	-	-
	Q-Z775	11.5347	0.0365	-	-	-	-
	Q-CTS447	11.1842	0.0356	-	-	-	-
	Q-Z768	10.427	0.0295	-	-	-	-
	Q-CTS2836	8.809	0.0195	-	-	-	-
	Q-Z770	7.4875	0.0205	-	-	-	-
	Q-Y12421	2.3587	0.0049763	5.342	1.042	-	-
	Q-Y26547	2.2997	0.038	1.1957	0.5828	-	-
	Q-FT332038	2.04	0.0355	-	-	-	-
	Q-BY15730	13.2306	0.0206	-	-	-	-
	Q-Z5906	12.4271	0.0284	8.4742	1.4444	12.88	1.595
	Q-Z19481	5.567	0.0145	-	-	-	-
	Q-Z19528	4.6196	0.0119	-	-	3.08	0.385
	Q-Z5907	4.208	0.011	3.6272	0.738	3	0.37
	Q-B37	1.5028	0.0047758	-	-	-	-
	Q-B38	0.1839	0.00078663	0.5213	0.3684	-	-
	Q-Y165190	9.6196	0.0221	-	-	-	-
	Q-Z5908	10.7189	0.0257	9.4477	1.311	-	-
	Q-BZ2005	10.3691	0.1706	-	-	-	-
	Q-Z5910	6.332	0.0479	9.1146	1.2546	13.16	1.63
	Q-Y26610	9.7392	0.1722	-	-	-	-
	Q-Z5911	8.5532	0.1538	6.9489	1.0938	12.54	1.56
	Q-Z5912	6.68	0.0159	5.7687	0.9595	-	-
	Q-Z35921	9.4407	0.0252	7.4544	1.165	-	-
	Q-Y780	9.3698	0.0188	8.1423	1.447	14.1	1.745
	Q-Z19374	4.4332	0.0177	-	-	-	-
	Q-Z19398	4.1122	0.017	-	-	-	-
	Q-Z19432	14.0349	0.0586	-	-	-	-
	Q-Z5915	12.1823	0.031	7.7471	1.4681	13.45	1.67
	Q-Z35764	11.777	0.0614	-	-	-	-
	Q-BZ3401	1.4815	0.0032493	-	-	-	-
	Q-Z35841	12.2764	0.0277	-	-	-	-
	Q-CTS2731	11.3861	0.0468	9.1753	1.4754	-	-
	Q-CTS8571	10.6379	0.0491	-	-	-	-
	Q-Y26467	0.4385	0.0018864	0.4709	0.3221	-	-
	Q-Y165186	10.6202	0.0183	-	-	-	-
	Q-B43	0.8094	0.0022846	5.6034	1.2305	-	-
	Q-MPB117	7.514	0.0564	-	-	-	-
	Q-MPB096	2.3108	0.0248	-	-	-	-
	Q-BY65986	2.7492	0.043	-	-	-	-
	Q-PV821	2.1444	0.0375	-	-	-	-
	Q-FT273589	3.0031	0.0299	-	-	-	-
(1) Standard deviation was calculated from upper and lower bounds.
